# Supplementary material for: Metastasis of ovarian cancer to nasal skin and skin on the trunk: a rare case report
Source: Front Oncol. 2023 Oct 18;13:1266820. doi: 10.3389/fonc.2023.1266820 (PMC10619721; doi:10.3389/fonc.2023.1266820)
Supplement: Supplementary file 1 [file Table_1.xls]

## Sheet: Sheet1
Genomic mutation profiling of this patient.
Gene name	Mutation	Abundance copy
PIK3CA	exon21 c.3140A>G p.H1047R	0.3092
PTEN	Copy number variation	0.65
ARID1A	exon1 p.G87* c.259G>T	0.8261
ADGRA2	exon7 p.R263Q c.788G>A	0.4689
BCOR	exon10 p.N1459S c.4376A>G	0.458
PRDM1	intron6. c.1902+5G>A	0.3846
PHF6	exon8 p.V268Tfs*5 c.802_803del	0.3754
CTNNB1	exon3 p.D32Y c.94G>T	0.3615
NSD1	exon19 p.R1984* c.5950C>T	0.3545
Table 1 presents the gene names, mutation sites, and its copy frequencies.
